# Supplementary material for: High-quality assembly and methylome of a Tibetan wild tree peony genome (Paeonia ludlowii) reveal the evolution of giant genome architecture
Source: Hortic Res. 2023 Nov 10;10(12):uhad241. doi: 10.1093/hr/uhad241 (PMC10753165; doi:10.1093/hr/uhad241)
Supplement: Web_Material_uhad241 [file web_material_uhad241.zip]

Archive with 2 entries (2 files):
- Supplementary Tables.response.v3.xlsx
- Supplementary-Figures.pdf
