# Supplementary material for: High-quality assembly and methylome of a Tibetan wild tree peony genome (Paeonia ludlowii) reveal the evolution of giant genome architecture
Source: Hortic Res. 2023 Nov 10;10(12):uhad241. doi: 10.1093/hr/uhad241 (PMC10753165; doi:10.1093/hr/uhad241)
Supplement: Web_Material_uhad241 [file web_material_uhad241.zip › Supplementary Tables.response.v3.xlsx]

## Sheet: Table S1
Table S1. Whole genome DNA sequencing and BS-seq data from P. ludlowii.
Library type	Read length (bp)	Total bases (Gb)	Sequencing depth (X) *
PacBio HiFi	15,893 *	320.1	30
Illumina paired-end	2 x 150	833.8	79
Hi-C	2 x 150	1001.7	95
BS-seq	2 x 150	336	32
Note: PacBio HiFi reads length was average length; The estimated genome size was 10,581.14 Mb.

## Sheet: Table S2
Table S2. Genome estimation based on K-mer (k = 17) analysis.
Type	Statistics
Kmer	17
Kmer number	708936497850
Kmer depth	67
Estimated Genome size (Mb)	10581.1
Heterozygous rate (%)	0.26
Repeat rate (%)	89.65

## Sheet: Table S3
Table S3. Summary of P. ludlowii genome assembly.
Type	Hifiasm	HiCanu	Merge
Contig number	24495	27771	21969
Contig max length (bp)	32017504	19540448	32017504
Contig N50 (bp)	883116	956055	1145029
Contig L50	3739	3060	2790
Contig N90 (bp)	235791	255048	254916
Contig L90	12927	10998	10817
Total bases (bp)	11164837353	10525982871	11266111232

## Sheet: Table S4
Table S4. Chromosome-level genome statistics of P. ludlowii using Hi-C reads.
Chromosome ID	Contig number	Length (bp)
Chr1	4149	2378143869
Chr2	4131	2243863438
Chr3	3182	1813542220
Chr4	3587	2054268224
Chr5	3370	1839510873
Unplaced	3550	914154234
Total	21969	11243482858

## Sheet: Table S5
Table S5. Assembly evaluation by BUSCO.
Description	Number	Percentage (%)
Complete BUSCOs (C)	2292	98.5
Complete and single-copy BUSCOs (S)	2113	90.8
Complete and duplicated BUSCOs (D)	179	7.7
Fragmented BUSCOs (F)	4	0.2
Missing BUSCOs (M)	30	1.3
Total BUSCO groups searched	2326	100

## Sheet: Table S6
Table S6. RNA-seq data from P. ludlowii.
Sample	Total reads	Mapped reads	Mapping rate (%)
Root	183904174	176589979	96.02
Fruit	59481462	57620687	96.87
Petal	189214246	181924034	96.15
Bud	199604060	192260732	96.32
Leaf	256630074	247874254	96.59
Branch	140375718	133970398	95.44

## Sheet: Table S7
Table S7. Summary of gene functional annotation by InterProscan.
Database	Number	Percent
CDD	10753	0.2308
Coils	4990	0.1071
Gene3D	29533	0.634
GO	28781	0.6179
Hamap	969	0.0208
MobiDBLite	12852	0.2759
PANTHER	41187	0.8842
Pfam	32259	0.6925
PIRSF	1485	0.0319
PRINTS	5625	0.1208
ProSitePatterns	6816	0.1463
ProSiteProfiles	13247	0.2844
SFLD	286	0.0061
SMART	9842	0.2113
SUPERFAMILY	27309	0.5863
TIGRFAM	3209	0.0689
All annotated	43707	0.9383

## Sheet: Table S8
Table S8. Functional annotation of the predicted genes in the P. ludlowii genome.
Database	Annotated Number	Annotated Percent
NR	44498	0.9553
InterProscan	43707	0.9383
Swissprot	37469	0.8044
GO	24127	0.5179
KEGG	25366	0.5445
Total Annotated	45871	0.9847

## Sheet: Table S9
Table S9. Statistics of noncoding RNA in the P. ludlowii genome.
Type	tRNA	rRNA	snRNA	snoRNA	microRNA	lncRNA
Number	3771	13386	2725	1429	53959	730
Total size (kb)	282.66	21816.6	428.78	164.65	4837.83	192.32

## Sheet: Table S10
Table S10. Summary of whole genome alignments between P. ludlowii and P. ostii under different cutoffs of alignment identity.
Identity (%)	P. ludlowii aligned	P. ostii aligned
50	0.265	0.2382
60	0.265	0.2382
70	0.265	0.2382
80	0.2633	0.2367
90	0.1	0.0899

[truncated: 14 more sheets: Table S11, Table S12, Table S13, Table S14, Table 15, Table S16, Table S17, Table S18, Table S19, Table S20, Table S21, Table S22, Table S23, Table S24]
